# Supplementary material for: The Use of Global Rating Scales for OSCEs in Veterinary Medicine
Source: PLoS One. 2015 Mar 30;10(3):e0121000. doi: 10.1371/journal.pone.0121000 (PMC4379077; doi:10.1371/journal.pone.0121000)
Supplement: S1 Data — (ZIP) [file pone.0121000.s001.zip]

Archive with 1 entries (1 files):
- S1_Data.sav
