# Supplementary material for: The Use of Global Rating Scales for OSCEs in Veterinary Medicine
Source: PLoS One. 2015 Mar 30;10(3):e0121000. doi: 10.1371/journal.pone.0121000 (PMC4379077; doi:10.1371/journal.pone.0121000)
Supplement: S2 Data — (ZIP) [file pone.0121000.s002.zip]

Archive with 2 entries (2 files):
- S2_Data.sav
- pone.0121000.pdf
